# Supplementary material for: One Change, Many Benefits: A Glycine-Modified Bacteriochlorin with NIR Absorption and a Type I Photochemical Mechanism for Versatile Photodynamic Therapy
Source: Int J Mol Sci. 2024 Dec 6;25(23):13132. doi: 10.3390/ijms252313132 (PMC11641832; doi:10.3390/ijms252313132)
Supplement: Supplementary file 1 [file ijms-25-13132-s001.zip]

Archive with 1 entries (1 files):
- ijms-3346105-supplementary.pdf
